# Supplementary material for: The antioxidative properties of S-allyl cysteine not only influence somatic cells but also improve early embryo cleavage in pigs
Source: PeerJ. 2016 Aug 4;4:e2280. doi: 10.7717/peerj.2280 (PMC4991846; doi:10.7717/peerj.2280)
Supplement: Supplemental Information 1 [file peerj-04-2280-s001.xlsx]

## Sheet: nuclear maturation
		0.0 mM SAC		0.1 mM SAC		0.5 mM SAC		1.0 mM SAC		5.0 mM SAC
		24hrs	48hrs	24hrs	48hrs	24hrs	48hrs	24hrs	48hrs	24hrs	48hrs
GV	rep. 1	1	1	1	1	2	1	1	1	5	6
	rep. 2	1	1	1	1	1	1	1	2	6	5
	rep. 3	2	1	2	2	2	0	2	0	4	7
	rep. 4	1	2	2	0	1	1	1	0	6	7
MI	rep. 1	27	0	27	0	28	0	26	0	22	3
	rep. 2	28	0	28	1	29	0	29	0	23	3
	rep. 3	28	0	28	0	26	0	27	1	22	3
	rep. 4	26	0	28	1	27	0	28	1	22	4
MII	rep. 1	2	29	2	29	0	29	3	29	3	21
	rep. 2	1	29	1	28	0	29	0	28	1	22
	rep. 3	0	29	0	28	2	30	1	29	4	20
	rep. 4	3	28	0	29	2	29	1	29	2	19
%		0.0 mM SAC		0.1 mM SAC		0.5 mM SAC		1.0 mM SAC		5.0 mM SAC
		24hrs	48hrs	24hrs	48hrs	24hrs	48hrs	24hrs	48hrs	24hrs	48hrs
GV	rep. 1	3.33333	3.33333	3.33333	3.33333	6.66667	3.33333	3.33333	3.33333	16.6667	20
	rep. 2	3.33333	3.33333	3.33333	3.33333	3.33333	3.33333	3.33333	6.66667	20	16.6667
	rep. 3	6.66667	3.33333	6.66667	6.66667	6.66667	0	6.66667	0	13.3333	23.3333
	rep. 4	3.33333	6.66667	6.66667	0	3.33333	3.33333	3.33333	0	20	23.3333
MI	rep. 1	90	0	90	0	93.3333	0	86.6667	0	73.3333	10
	rep. 2	93.3333	0	93.3333	3.33333	96.6667	0	96.6667	0	76.6667	10
	rep. 3	93.3333	0	93.3333	0	86.6667	0	90	3.33333	73.3333	10
	rep. 4	86.6667	0	93.3333	3.33333	90	0	93.3333	3.33333	73.3333	13.3333
MII	rep. 1	6.66667	96.6667	6.66667	96.6667	0	96.6667	10	96.6667	10	70
	rep. 2	3.33333	96.6667	3.33333	93.3333	0	96.6667	0	93.3333	3.33333	73.3333
	rep. 3	0	96.6667	0	93.3333	6.66667	100	3.33333	96.6667	13.3333	66.6667
	rep. 4	10	93.3333	0	96.6667	6.66667	96.6667	3.33333	96.6667	6.66667	63.3333
mean		0.0 mM SAC		0.1 mM SAC		0.5 mM SAC		1.0 mM SAC		5.0 mM SAC
		24hrs	48hrs	24hrs	48hrs	24hrs	48hrs	24hrs	48hrs	24hrs	48hrs
GV		4.16667	4.16667	5	3.33333	5	2.5	4.16667	2.5	17.5	20.8333
MI		90.8333	0	92.5	1.66667	91.6667	0	91.6667	1.66667	74.1667	10.8333
MII		5	95.8333	2.5	95	3.33333	97.5	4.16667	95.8333	8.33333	68.3333
SD		0.0 mM SAC		0.1 mM SAC		0.5 mM SAC		1.0 mM SAC		5.0 mM SAC
		24hrs	48hrs	24hrs	48hrs	24hrs	48hrs	24hrs	48hrs	24hrs	48hrs
GV		1.66667	1.66667	1.9245	2.72166	1.9245	1.66667	1.66667	3.19142	3.19142	3.19142
MI		3.19142	0	1.66667	1.9245	4.30331	0	4.30331	1.9245	1.66667	1.66667
MII		4.30331	1.66667	3.19142	1.9245	3.849	1.66667	4.19435	1.66667	4.30331	4.30331
SEM		0.0 mM SAC		0.1 mM SAC		0.5 mM SAC		1.0 mM SAC		5.0 mM SAC
		24hrs	48hrs	24hrs	48hrs	24hrs	48hrs	24hrs	48hrs	24hrs	48hrs
GV		0.833333	0.833333	0.96225	1.36083	0.96225	0.833333	0.833333	1.59571	1.59571	1.59571
MI		1.59571	0	0.833333	0.96225	2.15166	0	2.15166	0.96225	0.833333	0.833333
MII		2.15166	0.833333	1.59571	0.96225	1.9245	0.833333	2.09718	0.833333	2.15166	2.15166

## Sheet: hyaluronic acid content
	0.0 mM SAC		0.1 mM SAC		0.5 mM SAC		1.0 mM SAC
	24hrs	48hrs	24hrs	48hrs	24hrs	48hrs	24hrs	48hrs
rep. 1	100	100	100.02	86.55	75.25	97.45	140.23	74.15
rep. 2	100	100	114.25	105.65	145.25	95.54	134.87	72.15
rep. 3	100	100	85.15	86.02	76.12	80.12	80.27	95.15
rep. 4	100	100	115.12	111.25	129.25	78.12	117.15	94.12
mean	0.0 mM SAC		0.1 mM SAC		0.5 mM SAC		1.0 mM SAC
	24hrs	48hrs	24hrs	48hrs	24hrs	48hrs	24hrs	48hrs
	100	100	103.635	97.3675	106.468	87.8075	118.13	83.8925
SD	0.0 mM SAC		0.1 mM SAC		0.5 mM SAC		1.0 mM SAC
	24hrs	48hrs	24hrs	48hrs	24hrs	48hrs	24hrs	48hrs
	0	0	14.1344	13.0014	36.1415	10.0948	27.0984	12.4383
SEM	0.0 mM SAC		0.1 mM SAC		0.5 mM SAC		1.0 mM SAC
	24hrs	48hrs	24hrs	48hrs	24hrs	48hrs	24hrs	48hrs
	0	0	7.06722	6.50069	18.0708	5.0474	13.5492	6.21916

## Sheet: MPF activity
	0.0 mM SAC		0.1 mM SAC		0.5 mM SAC		1.0 mM SAC
	24hrs	48hrs	24hrs	48hrs	24hrs	48hrs	24hrs	48hrs
rep. 1	3.45	2.21	8.65	7.68	3.05	2.54	5.56	3.21
rep. 2	4.66	7.05	11.59	3.26	6.06	6.05	10.68	7.89
rep. 3	7.59	2.37	5.68	6.12	10.01	7.21	9.56	4.05
rep. 4	10.58	6.65	6.25	3.24	4.56	2.97	7.85	8.21
mean	0.0 mM SAC		0.1 mM SAC		0.5 mM SAC		1.0 mM SAC
	24hrs	48hrs	24hrs	48hrs	24hrs	48hrs	24hrs	48hrs
	6.57	4.57	8.0425	5.075	5.92	4.6925	8.4125	5.84
SD	0.0 mM SAC		0.1 mM SAC		0.5 mM SAC		1.0 mM SAC
	24hrs	48hrs	24hrs	48hrs	24hrs	48hrs	24hrs	48hrs
	3.18868	2.63859	2.69248	2.20148	2.99077	2.29353	2.22946	2.57814
SEM	0.0 mM SAC		0.1 mM SAC		0.5 mM SAC		1.0 mM SAC
	24hrs	48hrs	24hrs	48hrs	24hrs	48hrs	24hrs	48hrs
	1.59434	1.31929	1.34624	1.10074	1.49539	1.14677	1.11473	1.28907

## Sheet: MAPK activity
	0.0 mM SAC		0.1 mM SAC		0.5 mM SAC		1.0 mM SAC
	24hrs	48hrs	24hrs	48hrs	24hrs	48hrs	24hrs	48hrs
	4.01	3.45	4.45	2.75	3.56	2.02	5.01	2.54
	2.98	5.06	3.42	3.46	1.38	2.98	2.46	3.68
	2.45	1.25	2.56	2.56	3.38	2.99	2.31	3.54
	1.96	2.56	2.48	3.54	1.42	2.11	4.35	2.24
mean	0.0 mM SAC		0.1 mM SAC		0.5 mM SAC		1.0 mM SAC
	24hrs	48hrs	24hrs	48hrs	24hrs	48hrs	24hrs	48hrs
	2.85	3.08	3.2275	3.0775	2.435	2.525	3.5325	3
SD	0.0 mM SAC		0.1 mM SAC		0.5 mM SAC		1.0 mM SAC
	24hrs	48hrs	24hrs	48hrs	24hrs	48hrs	24hrs	48hrs
	0.87837	1.59965	0.919397	0.495067	1.19748	0.532447	1.35352	0.717217
SEM	0.0 mM SAC		0.1 mM SAC		0.5 mM SAC		1.0 mM SAC
	24hrs	48hrs	24hrs	48hrs	24hrs	48hrs	24hrs	48hrs
	0.439185	0.799823	0.459699	0.247534	0.598742	0.266224	0.676762	0.358608
