# Supplementary material for: The antioxidative properties of S-allyl cysteine not only influence somatic cells but also improve early embryo cleavage in pigs
Source: PeerJ. 2016 Aug 4;4:e2280. doi: 10.7717/peerj.2280 (PMC4991846; doi:10.7717/peerj.2280)
Supplement: Supplemental Information 2 [file peerj-04-2280-s002.xlsx]

## Sheet: ROS production
	0.0 mM SAC			0.1 mM SAC			0.5 mM SAC			1.0 mM SAC
	24hrs	48hrs	zygotes	24hrs	48hrs	zygotes	24hrs	48hrs	zygotes	24hrs	48hrs	zygotes
repetition 1	100	100	100	20.38	22.95	58.68	45.69	15.58	42.68	17.68	0.05	71.69
repetition 2	100	100	100	0.06	3.65	49.65	24.82	4.68	30.25	0.25	0.13	42.68
repetition 3	100	100	100	0.09	2.64	11.68	0.58	1.54	30.85	0.05	2.64	35.85
repetition 4	100	100	100	18.16	25.36	14.67	0.38	0.54	49.68	15.54	0.98	18.57
mean	0.0 mM SAC			0.1 mM SAC			0.5 mM SAC			1.0 mM SAC
	24hrs	48hrs	zygotes	24hrs	48hrs	zygotes	24hrs	48hrs	zygotes	24hrs	48hrs	zygotes
	100	100	100	9.6725	13.65	33.67	17.8675	5.585	38.365	8.38	0.95	42.1975
SD	0.0 mM SAC			0.1 mM SAC			0.5 mM SAC			1.0 mM SAC
	24hrs	48hrs	zygotes	24hrs	48hrs	zygotes	24hrs	48hrs	zygotes	24hrs	48hrs	zygotes
	0	0	0	11.1192	12.1769	23.9821	21.8105	6.89282	9.46884	9.54361	1.20269	22.1253
SEM	0.0 mM SAC			0.1 mM SAC			0.5 mM SAC			1.0 mM SAC
	24hrs	48hrs	zygotes	24hrs	48hrs	zygotes	24hrs	48hrs	zygotes	24hrs	48hrs	zygotes
	0	0	0	5.55962	6.08847	11.991	10.9053	3.44641	4.73442	4.7718	0.601346	11.0627
